# Supplementary material for: Reducing Heat Without Impacting Quality: Optimizing Trypsin Inhibitor Inactivation Process in Low-TI Soybean
Source: Foods. 2025 Aug 29;14(17):3039. doi: 10.3390/foods14173039 (PMC12428520; doi:10.3390/foods14173039)
Supplement: Supplementary file 1 [file foods-14-03039-s001.zip]

Archive with 1 entries (1 files):
- foods-3702558-supplementary.pdf
